# Supplementary material for: Covid-19 Dataset: Worldwide spread log including countries first case and first death
Source: Data Brief. 2020 Aug 17;32:106173. doi: 10.1016/j.dib.2020.106173 (PMC7430301; doi:10.1016/j.dib.2020.106173)
Supplement: Supplementary file 1 [file mmc1.xml]

<?xml version="1.0" encoding="utf-8" standalone="no"?>
<data>
  <datasets>
    <author>hasmot15-9632@diu.edu.bd</author>
    <type>1</type>
    <dataset>
      <name>COVID-19 Dataset: Worldwide Spread Log Including Countries First Case And First Death</name>
      <caption />
      <description>Contain informative data related to COVID-19 pandemic. Specially, figure out about the First Case and First Death information for every single country. The datasets mainly focus on two major fields first one is First Case which consists of information of Date of First Case(s), Number of confirm Case(s) at First Day, Age of the patient(s) of First Case, Last Visited Country and the other one First Death information consist of Date of First Death and Age of the Patient who died first for every C..</description>
      <filetype>
        <name />
      </filetype>
      <filesize />
      <source>0</source>
      <sourcename>Original Data</sourcename>
      <access>
        <type>1</type>
        <name>Data available in data repository</name>
        <reponame>Mendeley Data</reponame>
        <PersistentId>http://dx.doi.org/10.17632/vw427wzzkk.5</PersistentId>
        <deeplinkurl>https://data.mendeley.com/datasets/vw427wzzkk/5</deeplinkurl>
      </access>
    </dataset>
  </datasets>
</data>
